# Supplementary material for: A viral pan-end RNA element and host complex define a SARS-CoV-2 regulon
Source: Nat Commun. 2023 Jun 9;14:3385. doi: 10.1038/s41467-023-39091-3 (PMC10250186; doi:10.1038/s41467-023-39091-3)
Supplement: Supplementary file 3 — Source Data [file 41467_2023_39091_MOESM3_ESM.zip]

Archive with 7 entries (6 files):
- Source Data/
- Source Data/.DS_Store
- __MACOSX/Source Data/._.DS_Store
- Source Data/Raw Main figures 2.pdf
- __MACOSX/Source Data/._Raw Main figures 2.pdf
- Source Data/SOURCE data 2.xlsx
- __MACOSX/Source Data/._SOURCE data 2.xlsx
