# Supplementary material for: A viral pan-end RNA element and host complex define a SARS-CoV-2 regulon
Source: Nat Commun. 2023 Jun 9;14:3385. doi: 10.1038/s41467-023-39091-3 (PMC10250186; doi:10.1038/s41467-023-39091-3)
Supplement: Supplementary file 3 — Source Data [file 41467_2023_39091_MOESM3_ESM.zip › Source Data/SOURCE data 2.xlsx]

## Sheet: Fig. 1b
	Control 24h				Insulin 24h				IFN-γ24h
HCT116	0.151368	0.166886	0.162259	0.162107	0.240141	0.249662	0.223712	0.224712	0.308743	0.287648	0.285188	0.288354
Rluc	40162	42616	47583	47825	66058	71393	73911	76079	67808	65935	73590	73006
Fluc	265327	255360	293253	295022	275080	285959	330385	338563	219626	229221	258040	253182
	Control 4h				Ins-4h				mIFN-γ 4h
3T3-L1	48.7169	46.2193	52.1322	52.7793	84.6031	81.3181	76.0013	86.1126	65.3585	61.8605	67.3825	62.9344
Rluc	72783	76909	67459	65763	176905	97663	172903	101699	146599	97121	143053	95912
Fluc	1494	1664	1294	1246	2091	1201	2275	1181	2243	1570	2123	1524

## Sheet: Fig. 2a
		Control 24h				Insulin 24h				IFN-γ24h
	3'End, Cis-element	8.99829	10.2497	8.76886	8.3622	10.8214	10.2095	11.0462	11.0427	14.7157	14.6723	11.873	15.3407
	3'End, Cis-element GU-mut.	6.11064	6.12858	7.44776	7.69831	7.17507	6.89107	6.71747	6.38935	8.11573	7.26731	7.16769	7.21231
3'End, Cis-element	Rluc	15765	16625	14530	13806	23331	22267	22247	23013	15113	14731	12431	13147
	Fluc	1752	1622	1657	1651	2156	2181	2014	2084	1027	1004	1047	857
3'End, Cis-element GU-mut.	Rluc	7180	7054	6986	6813	7254	7022	7846	7680	5470	5247	5856	5741
	Fluc	1175	1151	938	885	1011	1019	1168	1202	674	722	817	796
		Control 24h				Insulin 24h				IFN-γ24h
	3'End, Cis-element	0.485818	0.45696	0.506192	0.542844	0.631987	0.954563	0.660047	0.7773	0.781172	0.871981	0.7471	0.754766
	3'End, Cis-element GU-mut.	0.32863	0.314364	0.328996	0.342866	0.369283	0.360309	0.37469	0.450021	0.563087	0.600585	0.570572	0.604402
3'End, Cis-element	Rluc	127642	130048	141394	152783	236097	248822	241966	236289	219560	223808	243255	231449
	Fluc	262736	284594	279329	281449	373579	260666	366589	303987	281065	256666	325599	306650
3'End, Cis-element GU-mut.	Rluc	143360	141798	138136	136271	174124	175948	176832	185345	120830	132519	122916	129223
	Fluc	436234	451062	419873	397447	471521	488326	471942	411858	214584	220649	215425	213803

## Sheet: Fig. 2b
		Control 24h								Insulin 24h								IFN-γ 24h
	Cis-element	2.46202	2.45724	1.30985	1.37531	2.26334	2.33567	2.47719	2.46402	1.65302	1.55562	1.67539	1.62843	1.98322	2.04928	2.15941	2.05724	2.25983	2.50716	1.29472	1.32162	2.82859	2.67588	2.83244	2.62667
	Cis-element GU-mut.	1.72451	1.76596	2.53794	2.46915	1.73255	1.699	1.51414	1.49665	3.51947	3.49622	2.59569	2.42001	2.90157	3.08163	2.0825	2.38636	3.39061	3.49251	4.1667	4.48536	2.66758	2.64439	2.92755	2.9954
	DCis element	2.65928	2.7907	1.49929	1.45171	1.99997	2.08653	2.13524	1.86589	1.77473	1.83732	1.98982	2.25696	2.19916	2.57674	2.19225	2.13076	3.03219	3.09743	1.75182	1.63444	3.02471	2.87309	2.4273	2.21928
Rluc	Cis-element	233382	244166	86742	91531	377459	382595	411545	406684	147000	149721	43153	41305	544876	578367	525163	523483	171503	181230	86996	87113	436646	426873	463886	429602
	Cis-element GU-mut.	129595	134169	79681	77909	254422	247916	239101	233464	443049	462445	102330	108978	347388	370837	298216	294534	73739	73451	176864	186905	357402	359026	342828	340299
	DCis element	258942	277510	70966	70473	254078	250670	241936	233671	66469	70134	112248	122869	237269	269578	225541	223749	190555	185143	128452	117753	222071	224638	211607	203714
Fluc	Cis-element	94793	99366	66223	66553	166771	163805	166134	165049	88928	96245	25757	25365	274743	282230	243197	254459	75892	72285	67193	65914	154369	159526	163776	163554
	Cis-element GU-mut.	75149	75975	31396	31553	146848	145919	157912	155991	125885	132270	39423	45032	119724	120338	143201	123424	21748	21031	42447	41670	133980	135769	117104	113607
	DCis element	97373	99441	47333	48545	127041	120137	113306	125233	37453	38172	56411	54440	107891	104620	102881	105009	62844	59773	73325	72045	73419	78187	87178	91793
		Control 24h				Insulin 24h				IFN-γ 24h
	Cis-element	0.778161	1.22184	0.953074	1.04693	0.961111	0.913541	1.36525	1.392	0.596078	0.81076	0.745955	0.584048
	Cis-element GU-mut.	0.498067	0.657482	0.992858	0.655042	0.449685	0.59536	1.0597	0.817993	0.662404	0.573846	0.763479	0.92637
	DCis element	0.650324	0.379714	0.674392	0.484531	0.519196	0.461701	1.02325	0.705961	0.495125	0.57958	0.496429	1.07226
	Ct values	hRLuc						GAPDH
		DCis element		Cis-element		Cis-element GU-mut.		DCis element		Cis-element		Cis-element GU-mut.
	Control 1	19.5498	22.9684	17.2687	17.1417	16.9079	16.8766	21.3997	21.3505	16.608	16.7468	16.8875	16.611
	Control 2	15.4931	15.5149	16.69	16.7398	17.4492	18.1453	16.232	16.3097	17.2227	15.9527	16.8394	16.9166
	Insulin 1	14.9549	15.0969	17.2052	17.2671	17.493	17.3983	15.3394	15.5535	16.6672	16.4546	16.9767	16.9788
	Insulin 2	14.0642	16.9226	17.1706	17.0953	16.6351	16.6888	15.8609	15.8206	16.5844	17.1408	15.9325	16.1171
	IFN-g 1	16.4908	16.4856	15.4135	15.7599	16.3693	16.2194	16.1755	16.2636	15.4814	15.4592	15.7359	15.7801
	IFN-g 2	15.5778	15.8305	17.6297	17.693	19.749	20.167	15.8442	15.9144	17.3014	17.3745	19.715	19.5829
	Ct values	hRLuc						GAPDH
		DCis element		Cis-element		Cis-element GU-mut.		DCis element		Cis-element		Cis-element GU-mut.
	Control 1	17.007	17.144	16.929	16.847	17.146	17.352	17.047	16.986	16.929	16.847	16.576	16.806
	Control 2	16.746	16.923	16.058	17.934	17.04	16.769	16.883	16.939	16.44	16.352	15.882	15.857
	Insulin 1	15.855	16.099	17.065	17.344	17.062	16.316	16.549	16.324	17.488	17.109	16.7	16.765
	Insulin 2	16.501	16.332	16.681	16.885	16.828	16.33	16.883	16.925	15.945	17.062	16.111	16.063
	IFN-g 1	17.629	17.932	17.519	17.363	22.598	Undetermined	16.138	18.598	16.99	17.134	Undetermined	21.598
	IFN-g 2	16.768	16.695	17.153	17.097	17.607	22.305	15.91	16.022	16.854	17.196	20.069	20.065

## Sheet: Fig. 2c
					HEK293-3'End, SPEAR		HEK293-3'End, SPEAR GU-mut.																	HEK293-3'End, SPEAR		HEK293-3'End, SPEAR GU-mut.
				Polysome/non-polysome (Fold change, Renilla mRNA/18SrRNA)	Untreated	IFN-g	Untreated	IFN-g															Polysome/non-polysome (Fold change, Renilla mRNA/18SrRNA)	Untreated	Insulin	Untreated	Insulin
					0.898701	1.87125	0.989238	0.891428																1.12961	2.30698	1.03869	1.09093
					1.0809	1.75209	1.03153	1.42145																0.980909	3.85225	1.24928	0.713824
					1.0204	1.84394	0.979229	1.18128																0.889479	1.6703	0.712028	0.699118
			Ct values		HEK293 3'End, SPEAR				HEK293 3'End, SPEAR GU-mut.														Ct values		HEK293 3'End, SPEAR				HEK293 3'End, SPEAR GU-mut.
					Untreated		IFN-g		Untreated		IFN-g														Untreated		Insulin		Untreated		Insulin
					Non-polysome	Polysome	Non-polysome	Polysome	Non-polysome	Polysome	Non-polysome	Polysome													Non-polysome	Polysome	Non-polysome	Polysome	Non-polysome	Polysome	Non-polysome	Polysome
			Replicate 1	hRLuc	23.7554	21.3461	24.852	20.9721	21.2224	24.8836	23.1799	21.1692											Replicate 1	hRLuc	27.8128	26.6138	27.6322	26.0086	26.9719	25.4492	27.248	24.9533
				hRLuc	24.2132	Undetermined	24.9333	20.9419	21.3263	22.316	21.4184	21.2541												hRLuc	27.9392	26.8117	27.8573	Undetermined	26.9874	25.4963	26.6001	24.9256
				hRLuc	23.4216	Undetermined	24.4964	19.2508	Undetermined	Undetermined	19.7413	20.727												hRLuc	28.3399	26.9862	28.0305	26.5403	27.3804	25.3004	27.2164	25.3247
				18SrRNA	28.9333	Undetermined	29.4277	27.9027	27.1781	29.8805	28.6667	28.9298												18SrRNA	32.1068	32.7088	32.4309	33.1718	32.0404	32.6049	32.091	33.3094
				18SrRNA	29.6952	28.856	30.2116	28.7111	27.6706	30.6818	29.5543	29.6502												18SrRNA	32.4071	32.8095	32.3206	33.4894	31.8038	32.3996	32.1622	Undetermined
				18SrRNA	29.0107	28.5677	29.5386	28.47	27.2424	30.7416	29.4786	29.7164												18SrRNA	31.887	32.5451	31.9675	42.7813	31.985	32.4213	32.5633	31.9294
			Replicate 2	hRLuc	Undetermined	23.0067	25.8006	21.5188	25.7989	29.5431	24.2783	25.3661											Replicate 2	hRLuc	21.6908	19.8134	20.8793	18.5725	20.1349	17.986	19.736	18.1084
				hRLuc	26.3122	23.8562	25.782	Undetermined	25.4391	28.9826	Undetermined	22.0604												hRLuc	21.2198	19.8196	20.9516	12.1679	20.2356	17.7333	19.5752	17.9516
				18SrRNA	26.9836	26.8599	29.2405	27.5088	25.488	29.9534	27.9789	29.6256												hRLuc	21.6881	Undetermined	21.2044	18.8453	20.4702	17.9676	19.5909	18.5587
				18SrRNA	28.3072	27.101	28.9466	27.9585	24.0791	28.5133	29.1622	28.9225												18SrRNA	29.1119	28.5767	29.2658	27.4664	29.4006	29.6304	29.5714	29.9204
																								18SrRNA	29.1091	28.7356	28.6603	27.9311	29.5583	29.393	29.8409	29.9515
																								18SrRNA	28.8047	28.8321	28.9673	28.2348	29.4525	29.7234	29.5416	29.8653
			Replicate 3	hRLuc	23.0706	19.6438	23.6342	19.2569	20.3134	23.2901	21.7164	21.5769
				hRLuc	22.934	19.5327	23.1365	19.2374	20.8236	22.9153	21.5653	21.7012
				hRLuc	22.535	19.9	23.0931	19.7037	20.5683	22.8378	21.9871	21.8257
				18SrRNA	28.4334	27.3126	29.0312	28.3799	27.1781	30.7558	28.8618	29.6982											Replicate 3	hRLuc	21.5755	20.1007	21.0331	18.7975	20.6008	18.8751	20.417	19.0108
				18SrRNA	28.2361	27.1297	30.2116	28.9328	27.6706	30.1112	28.5834	29.838												hRLuc	21.8483	20.2088	21.2388	19.2435	20.5629	19.0498	20.1742	18.8825
				18SrRNA	28.1478	27.31	29.4739	28.6973	27.2424	30.7543	28.8438	29.5922												18SrRNA	27.7012	27.1478	26.6698	26.6458	26.9766	27.0902	27.6505	28.3205
																								18SrRNA	27.1833	27.1854	27.0643	27.0328	27.1808	27.1991	28.2293	28.1792

## Sheet: Fig. 2d
A549-hACE2		3'End, SPEAR-element									3'End, SPEAR-element GU-mut.
		Spike 0 ng/ml			Spike 100 ng/ml			Spike 300 ng/ml			Spike 0 ng/ml			Spike 100 ng/ml			Spike 300 ng/ml
		Untreated	Ins 24h	IFN-γ	Untreated	Ins 24h	IFN-γ	Untreated	Ins 24h	IFN-γ	Untreated	Ins 24h	IFN-γ	Untreated	Ins 24h	IFN-γ	Untreated	Ins 24h	IFN-γ
		7.93952	10.7734	9.10309	11.5521	11.4579	12.3131	10.1185	13.2242	12.8366	4.46875	4.10687	3.41284	5.67969	5	4.25	4.21711	6.58407	5.07317
		8.04669	9.91154	9.09286	9.40584	12.8008	13.9902	11.9075	12.3139	13.5373	3.35032	3.31967	4.16505	4.12409	4.4527	4.0381	5.03623	5.0641	4.45055
		7.39024	13.4022	10.3043	9.2375	14.6691	11.4889	11.5862	15.1724	14.7692	4.6	5.36956	2.76191	6.25	5.47368	6.48	8.93103	6.29412	3.53704
		8.32353	10.3826	11.5	8.58667	14.6842	11.5574	11.4909	14.0375	11.2064	4.69697	4.41096	4.64286	5.65217	10.05	4.28571	4.28	7.21053	5.45238
		5.70988	8.73611	7.53901	8.70504	9.11702	9.09849	9.26027	12.1892	11.4688	3.11864	3.93902	2.09804	3.49091	4.25243	2.16239	2.55147	4.26214	3.29167
		6.51351	9.60448	8.01449	7.775	10.4061	10.3077	6.58875	9.6413	8.98582	2.44954	3.64647	1.93103	3.34	4.21978	2.80882	3.59091	3.5	2.05983
		3'End, SPEAR-element									3'End, SPEAR-element GU-mut.
		Spike 0 ng/ml			Spike 100 ng/ml			Spike 300 ng/ml			Spike 0 ng/ml			Spike 100 ng/ml			Spike 300 ng/ml
		Untreated	Ins 24h	IFN-γ	Untreated	Ins 24h	IFN-γ	Untreated	Ins 24h	IFN-γ	Untreated	Ins 24h	IFN-γ	Untreated	Ins 24h	IFN-γ	Untreated	Ins 24h	IFN-γ
	Rluc	984.5	1379	883	1496	1839	609.5	1664.5	1858	982	214.5	269	186	363.5	390	221	320.5	372	208
		1034	1288.5	636.5	1448.5	1574.5	713.5	1673	1902.5	907	263	202.5	214.5	282.5	329.5	212	347.5	395	202.5
		303	616.5	237	369.5	1019.5	258.5	336	1100	384	115	123.5	58	100	156	81	129.5	160.5	95.5
		283	773.5	264.5	322	1116	352.5	316	561.5	353	77.5	161	65	130	201	90	107	137	114.5
		462.5	629	531.5	605	857	600.5	676	902	734	184	161.5	107	192	219	126.5	173.5	219.5	118.5
		482	643.5	553	622	858.5	670	761	887	633.5	133.5	180.5	112	167	192	95.5	197.5	189	120.5
		3'End, SPEAR-element									3'End, SPEAR-element GU-mut.
		Spike 0 ng/ml			Spike 100 ng/ml			Spike 300 ng/ml			Spike 0 ng/ml			Spike 100 ng/ml			Spike 300 ng/ml
		Untreated	Ins 24h	IFN-γ	Untreated	Ins 24h	IFN-γ	Untreated	Ins 24h	IFN-γ	Untreated	Ins 24h	IFN-γ	Untreated	Ins 24h	IFN-γ	Untreated	Ins 24h	IFN-γ
	Fluc	124	128	97	129.5	160.5	49.5	164.5	140.5	76.5	48	65.5	54.5	64	78	52	76	56.5	41
		128.5	130	70	154	123	51	140.5	154.5	67	78.5	61	51.5	68.5	74	52.5	69	78	45.5
		41	46	23	40	69.5	22.5	29	72.5	26	25	23	21	16	28.5	12.5	14.5	25.5	27
		34	74.5	23	37.5	76	30.5	27.5	40	31.5	16.5	36.5	14	23	20	21	25	19	21
		81	72	70.5	69.5	94	66	73	74	64	59	41	51	55	51.5	58.5	68	51.5	36
		74	67	69	80	82.5	65	115.5	92	70.5	54.5	49.5	58	50	45.5	34	55	54	58.5
Caco-2		3'End, SPEAR-element						3'End, SPEAR-element GU-mut.
		Spike 0 ng/ml			Spike 100 ng/ml			Spike 0 ng/ml			Spike 100 ng/ml
		Control24h	Ins 24h	IFN-γ24h	Control24h	Ins 24h	IFN-γ24h	Control24h	Ins 24h	IFN-γ24h	Control24h	Ins 24h	IFN-γ24h
		5.25829	7.93114	15.3395	10.3514	13.0209	17.1949	2.01995	2.63135	3.4759	2.29356	1.98154	3.21833
		5.35698	8.02249	14.7976	11.7841	1296.133*	18.9529	2.02362	2.82875	3.09091	2.43305	1.95185	3.01325
		5.33256	8.24962	16.5149	11.9305	13.645	17.1363	2.125	1.81371	3.0823	2.40404	2.19026	3.14315
		5.42535	8.24897	17.5973	13.658	12.6662	16.6695	2.25933	1.62132	2.95775	2.52778	2.16607	3.01908
		5.57221	8.26349	17.4461	13.814	12.6643	20.0422	2.24891	2.41721	3.29332	2.24107	2.11623	2.55638
		5.28725	8.84159	15.6326	14.4565	14.4887	19.0984	2.10451	2.83888	3.32761	2.17431	2.13043	2.71366
		5.28619	7.30141	16.922	10.0283	12.4518	16.61	2.25084	2.63123	3.16667	2.91795	1.90852	3.02917
		5.37326	7.91006	16.2405	13.172	13.5954	17.3756	2.07283	2.95747	2.94175	3.04984	1.83545	2.79209
		3'End, SPEAR-element						3'End, SPEAR-element GU-mut.
		Spike 0 ng/ml			Spike 100 ng/ml			Spike 0 ng/ml			Spike 100 ng/ml
		Control24h	Ins 24h	IFN-γ24h	Control24h	Ins 24h	IFN-γ24h	Control24h	Ins 24h	IFN-γ24h	Control24h	Ins 24h	IFN-γ24h
	Rluc	11421	17623	16536	18353	18659	17384	2531	2434	2885	1922	2469	2845
		11780	17834	16233	19102	19442	17721	2742	2676	2754	2017	2473	2956
		11561	16425	18860	18707	20372	19741	2261	1772	1985	2142	2429	3096
		11556	16069	19445	19886	20190	19370	2483	1764	1890	2366	2400	3007
		12153	18221	20412	18939	21124	21846	2584	1854	2414	2008	2021	3106
		11780	18196	20932	18620	22356	21543	2658	2132	2326	2133	2107	3118
		12819	13953	10407	16637	18329	17889	3338	2376	2242	2845	2754	1869
		12380	14072	10735	18612	18381	18227	3273	2573	2121	2815	2744	1907
		3'End, SPEAR-element						3'End, SPEAR-element GU-mut.
		Spike 0 ng/ml			Spike 100 ng/ml			Spike 0 ng/ml			Spike 100 ng/ml
		Control24h	Ins 24h	IFN-γ24h	Control24h	Ins 24h	IFN-γ24h	Control24h	Ins 24h	IFN-γ24h	Control24h	Ins 24h	IFN-γ24h
	Fluc	2172	2222	1078	1773	1433	1011	1253	925	830	838	1246	884
		2199	2223	1097	1621	15*	935	1355	946	891	829	1267	981
		2168	1991	1142	1568	1493	1152	1064	977	644	891	1109	985
		2130	1948	1105	1456	1594	1162	1099	1088	639	936	1108	996
		2181	2205	1170	1371	1668	1090	1149	767	733	896	955	1215
		2228	2058	1339	1288	1543	1128	1263	751	699	981	989	1149
		2425	1911	615	1659	1472	1077	1483	903	708	975	1443	617
		2304	1779	661	1413	1352	1049	1579	870	721	923	1495	683

## Sheet: Fig. 2e
		5'UTR + 3'End		3'End
	No termini	SPEAR	SPEAR, GU-Mut	SPEAR	SPEAR, GU-Mut
	0.164483	0.325761	0.268294	0.254965	0.28536
	0.261901	0.309134	0.347378	0.234275	0.267872
	0.220913	0.400346	0.278449	0.180793	0.228894
	0.386585	0.406535	0.291417	0.308855
	0.208712	0.364727	0.380445	0.372004	0.298385
	0.344	0.436612	0.123614	0.168674	0.314325
	0.105043	0.207826	0.16593	0.308756	0.293974
	0.190843	0.327692	0.221175	0.316165	0.302979
	0.084018	0.535316	0.258802	0.334883	0.312391
	0.269541	0.392875	0.219281	0.299635	0.32435
	0.308134	0.441922	0.230681	0.288259	0.315126
	0.137271	0.289317	0.373707	0.33876	0.312246
	0.077774	0.27898	0.18547	0.26648	0.286797
	0.283797	0.331348	0.287181	0.277137	0.28286
	0.100593	0.261352		0.312216	0.312015
	0.266683	0.217614		0.32672	0.272522
	0.275004	0.370563		0.286414	0.286233
	0.362756			0.313682	0.312281
	0.290503			0.306405	0.302141
	0.25395			0.298662	0.302988
	0.141589			0.296236	0.335344
	0.193039			0.303804	0.317589
	0.116864			0.323173	0.308376
	0.227088			0.315117	0.289995
	0.236603			0.239846	0.330623
	0.332163			0.258858	0.275926
	0.233487			0.222888	0.279021
	0.142835			0.304898	0.278941
	0.33196			0.244718	0.265756
	0.200266			0.267722	0.285061
				0.320686	0.297938
				0.32393	0.296785
				0.315078	0.271525
				0.315603	0.317978
				0.314029	0.305632
				0.296364	0.292358
				0.371125
				0.323186
				0.33568
				0.17648
No termini	cGFP	-1	9751	19366	29205	9991	3798	8299	5648	4393	7775	6611	4054	4903	828	23446	8370	53607	2573	36335	4273	5509	6712	5193	5814	6344	35440	27867	18481	23394	27815	28633
		0	1502	5360	16733	1300	1793	2043	2881	998	1019	1762	0	0	0	16869	15266	11499	5585	4837	0	1372	1184	448	1103	1214	5825	3086	5009	5055	5529	3764
		Null	24073	33365	22273	15535	19956	14699	15706	17223	22097	17809	12853	8640	6491	30259	16753	13655	141112	50133	14221	21370	18752	14455	15748	15481	162262	157483	123804	111563	71144	111954
	mCherry	-1	9657	12238	17608	4769	5523	4362	3210	3465	4998	2821	5312	4360	2889	20807	11005	29141	1532	29983	3557	3487	7950	5211	6999	4593	29660	23100	14682	24115	19061	25642
		0	3144	6115	15683	2082	4649	2200	1824	5937	2591	2605	2766	737	2461	46273	44899	23590	5684	9796	2589	3494	3539	4819	3152	2533	21604	16050	11637	15651	15430	7798
		Null	6485	9341	5947	3508	4675	3371	4662	4013	4783	3378	3515	2643	2379	6942	3134	2481	43495	8757	3439	4217	4766	3028	3528	3478	38817	48527	31122	22986	19360	30687
5'UTR+3'End, SPEAR	cGFP	-1	58170.6	186811	85222.6	76472.6	82915.2	122406	82724.2	137862	227483	209119	269889	75812.2	69925.2	104731	142750	129772	126637
		0	1938.62	1944.62	1685.62	1395.62	2504.25	3067.25	2949.25	5577.5	3145	3484	4344	4882.25	5730.25	8219.25	1348.25	1464.25	8248.25
		Null	628746	940660	645350	501516	135305	180491	85027.2	334484	455695	378946	565480	124391	188558	665758	360893	761730	1.20965e+06
	mCherry	-1	56731.9	193419	84058.9	58634.9	40317.1	77126.1	70949.1	71806.5	111581	142503	142667	65157	63742.9	97691.9	203597	130958	116811
		0	152475	108599	79012.9	142187	42192.1	54061.1	53687.1	49537.5	96494	98508	70911	70234.9	61288.9	268835	40783.9	45275.2	243989
		Null	201439	304983	258092	157028	24444.1	50674.1	15743.1	59266.5	120565	102955	134836	32301.9	51092.9	209771	139378	171661	421748
5'UTR+3'End, SPEAR GU-mut.	cGFP	-1	59772.6	226821	307468	247141	40027.2	65299.2	95785.2	107080	56674.2	711633	627816	140575	571395	984351
		0	789.625	3170.62	6581.62	786.625	505.25	2030.25	1252.25	1794.25	7310.25	2912.25	3994.25	16035.2	5550.25	10841.2
		Null	84329.6	79049.6	114597	138623	77082.2	111239	101617	114058	161674	89924.2	572289	320181	71640.2	72916.2
	mCherry	-1	56941.9	165102	271011	211783	26200.1	81315.1	105159	89647.1	49253.9	706390	732119	150344	725614	762108
		0	32332.9	33371.9	358663	50076.9	19784.1	23568.1	19658.1	24451.1	35173.9	19037.9	95405.9	326413	126235	240924
		Null	21926.9	20932.9	28457.9	34950.9	19396.1	18900.1	19658.1	22181.1	41983.9	22205.9	159957	132323	17677.2	16625.2
3'End, SPEAR	cGFP	-1	34685	29033.5	18850	47874	28401.5	9677.5	318809	251304	281640	291142	313603	301718	83718.5	62122.5	66417.5	46688.5	38591.5	26705.5	502508	461303	533406	486424	443668	413659	46323	46659	38396.5	70740	48562	20117.5	637168	504336	446726	493892	527767	662158	79428.5	121011	120468	87980
		0	559	0	4040	0	0	80.5	2987	0	324	4396.5	3017	1960	2108.5	0	0	0	0	270.5	0	0	8978.5	7630	1189	0	940	0	3224.5	0	0	905.5	1842	2339.5	2854	6491.5	4308	1718.5	2664.5	3138	3512	2750
		Null	82261	105654	29647	58247	45813.5	45983.5	283390	298618	280296	269062	323594	298384	72967.5	101542	82533.5	89524.5	57232.5	38060.5	419778	481462	519802	544614	546078	516692	216071	246738	104672	173813	156762	96925.5	568435	638170	635981	624534	762183	680348	131192	136422	125383	170700
	mCherry	-1	29790	26278	15004.5	42968.5	21101	13626	263330	200836	240278	245502	268399	257308	73948.5	59520.5	59528.5	40375.5	36440.5	22608	412402	386224	455746	415436	362214	339674	42641.5	42394.5	31654	59594.5	45841	18217.5	467810	370739	336104	369026	397178	495712	53966.5	74530	88616	91575
		0	10390	9851	5818.5	13733.5	10886	15646	125320	124437	86358	78721	74658	132302	22272.5	19103.5	21510.5	18199.5	22485.5	11591	192436	388328	601618	683950	204832	172618	21683.5	32145.5	22960	20121.5	18508	21374.5	160488	183168	204052	138451	126376	227580	42807.5	50274	51527	51968
		Null	18656	22403	7796.5	16146.5	12662	10987	73269	75452	80252	70301	81848	86928.5	18297.5	26962.5	23095.5	25294.5	15478.5	10246	105558	120392	132756	142254	144542	133698	49197.5	58032.5	21135	44645.5	36213	24177.5	134608	152933	151858	150890	183350	151550	33984.5	27880	32027	32846
3'End, SPEAR GU-mut.	cGFP	-1	16342	14228.5	14896	18939.5	23695.5	174522	171848	169765	196686	175155	198596	34637.5	45421.5	50238.5	34734.5	34337.5	17316.5	288776	239161	883990	497488	240779	279502	30137	42781	39572.5	32756	40244	42695.5	247921	272968	260013	311018	282581	394884
		0	356	693.5	104	0	1256.5	2101	1630.5	514	0	57	194	4373.5	1513.5	4261.5	5462.5	2211.5	5935.5	1320.5	144	1426.5	203	2186	2902	0	762	1533.5	932	0	2369.5	2447	4252.5	184	687.5	1190	203.5
		Null	74117	85854.5	105021	147442	51281.5	542695	485372	586285	508354	588041	495121	135998	120424	129068	151640	179144	97537.5	661160	706333	762616	619671	485429	407059	254291	228962	352522	270884	382693	217512	1197770	1.05908e+06	1183945	1.09045e+06	1429948	1.24065e+06
	mCherry	-1	10711	12383	13038.5	14224	19504	143593	137803	141751	157153	144779	155378	30070.5	43065.5	40765.5	30253.5	29096.5	13370	236512	200150	638996	384226	188594	223634	23423.5	35349.5	32629	27529.5	37395	36191.5	192812	218269	216092	235994	214478	288664
		0	34839	16237	37545.5	42365	31635	214410	170762	218896	225730	240609	216938	74438.5	69644.5	73848.5	86367.5	56726.5	38689	300406	242874	287482	191574	189850	265096	127016	67056.5	74558	85699.5	112526	81572.5	336260	311212	333098	365563	473186	385336
		Null	13929	20575	21080.5	33041	13572	132016	118556	153134	131744	153191	121014	35139.5	32780.5	33765.5	37496.5	44499.5	25603	164020	179164	185304	152080	117986	95040.5	65345.5	52559.5	82106	63925.5	94503	53500.5	278642	253280	267258	263355	332152	265220

## Sheet: Fig. 2f
			Hours	SPEAR						SPEAR GU-mut.
			20	0.243885	0.233385	0.261025	0.24958	0.242266	0.235339	0.212725	0.225668	0.226243	0.193991	0.212083	0.218158
			30	0.261355	0.249196	0.250063	0.242106	0.245193	0.261432	0.209553	0.233739	0.224098	0.213308	0.221858	0.221046
			47	0.253729	0.257707	0.253188	0.235097	0.238892	0.247389	0.203673	0.22294	0.206725	0.21592	0.225166	0.220948
			55	0.256521	0.261455	0.265261	0.248732	0.244054	0.242643	0.210128	0.225955	0.207506	0.211605	0.238523	0.213724
			68	0.263615	0.267299	0.261772	0.253049	0.240832	0.242361	0.195748	0.224568	0.208028	0.209837	0.239036	0.214883
			78.5	0.283059	0.290089	0.28102	0.257813	0.251425	0.246239	0.196255	0.220705	0.198411	0.217311	0.235602	0.216981
			96.5	0.292245	0.292315	0.285001	0.267676	0.256053	0.246727	0.199859	0.218596	0.198591	0.210388	0.23323	0.20839
			120	0.292168	0.302661	0.279509	0.255123	0.25042	0.241982	0.187095	0.217197	0.198798	0.216443	0.215246	0.211164
			144	0.345652	0.323934	0.285716	0.250178	0.2467	0.238955	0.16356	0.20887	0.198149	0.211863	0.228267	0.212167
			175	0.425941	0.365504	0.316381	0.273631	0.277716	0.23918	0.137086	0.225785	0.201633	0.219824	0.237876	0.221719
			199	0.529796	0.391098	0.339948	0.295927	0.28859	0.250457	0.126902	0.234912	0.188716	0.215034	0.237495	0.205321
			223	0.652281	0.400516	0.313179	0.28946	0.277929	0.265016	0.108892	0.23726	0.181383	0.222366	0.237093	0.210652
	20 hr
			cGFP								mCherry
	SPEAR	-1	54582.5	59683.5	64050.5	58935.5	60539.5	59612.5			32200.5	37328.5	35507	37238.5	37847.5	38963.5
		0	5498.5	1646.5	2614.5	2042.5	1780.5	2845.5			42131.5	35700.5	37752	37971.5	33487.5	35170.5
		Null	390652	372712	389244	380588	365502	269586			59680.5	55634.5	57969	61588.5	56788.5	43215.5
	SPEAR-GU mut.	-1	76833.5	81291.5	74274.5	78691.5	72868.5	72016.5			51987.5	53610.5	50562	55880.5	50278.5	47641.5
		0	4645.5	689.5	2040.5	2181.5	2067.5	3000.5			45154.5	43613.5	58313	55294.5	53311.5	54170.5
		Null	251302	348166	272234	265032	392814	243550			38268.5	52237.5	42715	37353.5	58720.5	36185.5
			cGFP/mCherry
	SPEAR	-1	1.69508	1.59887	1.80388	1.58265	1.59956	1.52996
		0	0.130508	0.0461198	0.0692546	0.0537903	0.0531691	0.0809059
		Null	6.54573	6.69931	6.7147	6.17952	6.43621	6.23819
	SPEAR-GU mut.	-1	1.47792	1.51634	1.46898	1.40821	1.4493	1.51163
		0	0.10288	0.0158093	0.0349922	0.0394524	0.0387815	0.0553899
		Null	6.56682	6.66507	6.37325	7.09523	6.68955	6.73058
	30 hr
			cGFP								mCherry
	SPEAR	-1	117524	124354	134430	133312	131327	128585			75199	84703.5	92312.5	94057.5	90774	87336.5
		0	8152.5	1850.5	4278.5	4044.5	3624	3286			96216	89453.5	96043.5	91538.5	84923	92336.5
		Null	855056	833772	832346	840368	797279	600771			148956	143036	146284	147022	138199	108616
	SPEAR-GU mut.	-1	164228	161572	159428	162896	152396	154758			121865	120360	125216	126760	109749	116642
		0	6081.5	1148.5	3622.5	3075.5	4246	3367			92373	86869.5	131514	110232	125310	105504
		Null	532162	735888	550336	575884	790949	557364			86074	129108	98517.5	97250.5	128818	94632.5
			cGFP/mCherry
	SPEAR	-1	1.56285	1.46812	1.45624	1.41734	1.44675	1.47229
		0	0.0847312	0.0206867	0.0445475	0.0441836	0.042674	0.0355872
		Null	5.74032	5.82909	5.68991	5.71591	5.76906	5.53112
	SPEAR-GU mut.	-1	1.34763	1.3424	1.27322	1.28508	1.38859	1.32677
		0	0.0658363	0.013221	0.0275445	0.0279004	0.033884	0.0319133
		Null	6.1826	5.69981	5.58618	5.92165	6.14005	5.88977
	47 hr
			cGFP								mCherry
	SPEAR	-1	189420	202710	230433	219412	236788	227334			130203	142165	164632	168904	177291	166800
		0	10797	4045.5	3962	4436	4427.5	4088.5			157751	158297	158864	154608	143918	158014
		Null	1350707	1.4067e+06	1328602	1370011	1.28788e+06	1.00282e+06			244145	257669	243570	252204	234468	184664
	SPEAR-GU mut.	-1	269618	262008	265805	278005	247910	248646			208998	207134	212940	221992	190400	193022
		0	8850	3414.5	4764	5388	6446.5	5032.5			139176	128081	199382	159834	187705	154710
		Null	857425	1.16595e+06	839189	954942	1.20291e+06	914948			140901	208917	141122	168198	212361	160082
			cGFP/mCherry
	SPEAR	-1	1.45481	1.42588	1.39969	1.29903	1.33559	1.36291
		0	0.0684433	0.0255564	0.0249395	0.0286918	0.030764	0.0258742
		Null	5.5324	5.45935	5.45469	5.43216	5.49276	5.43048
	SPEAR-GU mut.	-1	1.29005	1.26492	1.24826	1.25232	1.30205	1.28817
		0	0.0635885	0.0266589	0.0238938	0.0337101	0.0343438	0.0325287
		Null	6.0853	5.58091	5.94657	5.6775	5.66444	5.71551
	55 hr
			cGFP								mCherry
	SPEAR	-1	235136	233522	271826	249664	281284	271738			153457	162622	187690	183258	205174	196512
		0	11359	6525.5	4678	5599.5	5132.5	5678.5			185451	175252	172263	175262	158690	172951
		Null	1583806	1.59566e+06	1493735	1.54802e+06	1.43979e+06	1.14751e+06			273272	296202	277410	287698	260962	205042
	SPEAR-GU mut.	-1	321460	302454	306016	315448	290976	284772			238778	233452	240147	252368	216244	221274
		0	8795	4396.5	5788	6489.5	6813.5	6143.5			148780	141078	225667	170414	203292	160602
		Null	1026415	1.31711e+06	970706	1.10781e+06	1.35182e+06	1.0416e+06			165960	234070	160633	192156	244260	177117
			cGFP/mCherry
	SPEAR	-1	1.53226	1.43597	1.44827	1.36236	1.37095	1.3828
		0	0.0612507	0.0372351	0.0271562	0.0319492	0.032343	0.032833
		Null	5.79571	5.38707	5.38458	5.38071	5.51724	5.59645
	SPEAR-GU mut.	-1	1.34627	1.29557	1.27429	1.24996	1.34559	1.28696
		0	0.0591141	0.0311635	0.0256484	0.0380809	0.0335159	0.0382529
		Null	6.18471	5.62701	6.043	5.76516	5.53432	5.88087
	68 hr
			cGFP								mCherry
	SPEAR	-1	337250	289482	373008	309210	352066	350336			204412	191911	249446	214950	249724	239210
		0	14821.5	6430.5	6100	6352	7778.5	7287.5			215286	199818	191610	196898	179260	197616
		Null	1.9146e+06	1.85041e+06	1765362	1804127	1.66624e+06	1.35983e+06			315612	333108	313976	322770	291446	229408
	SPEAR-GU mut.	-1	371860	354956	370995	364314	349086	341068			274168	262221	281934	279938	248704	249578
		0	8829.5	5299.5	6783	7885	8423.5	6957.5			164424	158257	237738	190492	221076	188408
		Null	1.28226e+06	1.55467e+06	1170810	1323548	1.56618e+06	1.25488e+06			191146	262960	188326	218908	272344	201596
			cGFP/mCherry
	SPEAR	-1	1.64986	1.50842	1.49534	1.43852	1.40982	1.46455
		0	0.0688458	0.0321818	0.0318354	0.0322603	0.0433924	0.036877
		Null	6.06629	5.55497	5.62261	5.58952	5.71717	5.92757
	SPEAR-GU mut.	-1	1.35632	1.35365	1.31589	1.30141	1.40363	1.36657
		0	0.0536997	0.0334867	0.0285313	0.0413929	0.0381024	0.0369277
		Null	6.70826	5.91218	6.21692	6.04615	5.75071	6.22471
	78.5 hr
			cGFP								mCherry
	SPEAR	-1	433530	340751	423552	339875	406537	429861			239835	204514	267038	224483	281805	281362
		0	17677	7354	8353.5	7198	7969	10519			259721	218717	211040	214665	197613	221296
		Null	2183205	2046335	1.90929e+06	2007827	1846398	1552439			351358	361460	344460	347611	328675	256222
	SPEAR-GU mut.	-1	431353	384867	397746	398386	398802	408383			299682	284705	300398	295366	279539	284052
		0	10059	4369	8397.5	6199	8017	6823			166665	174198	256308	202869	235908	205650
		Null	1833823	1757453	1.30053e+06	1565800	1824724	1515093			258759	291142	198828	256829	306932	232868
			cGFP/mCherry
	SPEAR	-1	1.80762	1.66615	1.58612	1.51403	1.44262	1.52778
		0	0.0680615	0.0336234	0.0395824	0.0335313	0.0403263	0.0475335
		Null	6.21362	5.6613	5.54287	5.77607	5.6177	6.05897
	SPEAR-GU mut.	-1	1.43937	1.35181	1.32406	1.34879	1.42664	1.4377
		0	0.0603546	0.0250807	0.0327633	0.0305567	0.0339836	0.0331778
		Null	7.08699	6.03641	6.54094	6.09666	5.94504	6.50622
	96.5 hr
			cGFP								mCherry
	SPEAR	-1	647412	425670	532690	436073	508398	526066			340770	247394	314197	275812	339145	337218
		0	22968.5	9936	9292.5	7189	7944.5	10738			326914	249854	235273	233562	232798	257626
		Null	2.70495e+06	2373969	2.21702e+06	2328286	2.16932e+06	1793528			427274	410020	378998	399886	376924	289484
	SPEAR-GU mut.	-1	562164	449226	447412	450344	448352	454655			369950	314378	320470	332272	313520	325608
		0	9194.5	4911	7355.5	6442	7577.5	8518			177892	184878	274552	219970	257407	227730
		Null	2.20355e+06	2137439	1.50529e+06	1831825	2.17649e+06	1813718			297926	331802	217466	289288	360660	276548
			cGFP/mCherry
	SPEAR	-1	1.89985	1.72061	1.6954	1.58105	1.49906	1.56002
		0	0.0702584	0.0397673	0.0394967	0.0307799	0.0341262	0.0416805
		Null	6.33073	5.78988	5.84968	5.82238	5.75532	6.19559
	SPEAR-GU mut.	-1	1.51957	1.42893	1.39611	1.35535	1.43006	1.39632
		0	0.051686	0.0265635	0.0267909	0.0292859	0.0294378	0.0374039
		Null	7.39628	6.44192	6.92196	6.3322	6.03475	6.55843
	120 hr
			cGFP								mCherry
	SPEAR	-1	318070	399235	460576	415262	501707	545206			159416	216366	274686	257479	324890	337248
		0	17699.5	8261	8065.5	8632.5	5889	10226.5			297603	266658	222764	252856	224770	249253
		Null	2.78498e+06	2630048	2.39754e+06	2.60674e+06	2425835	1.9601e+06			416607	436512	405980	418956	398452	299148
	SPEAR-GU mut.	-1	561956	464954	489680	479412	437293	464856			361703	314562	343692	332665	300754	314839
		0	8684.5	4389	7702.5	7458.5	6062	8955.5			184079	196852	279480	232420	264486	232653
		Null	1.85659e+06	2383802	1.53161e+06	1.96006e+06	2369310	1.81555e+06			229236	354470	217070	299610	355142	265108
			cGFP/mCherry
	SPEAR	-1	1.99522	1.84518	1.67674	1.6128	1.54423	1.61663
		0	0.0594735	0.0309797	0.0362064	0.03414	0.0262002	0.0410286
		Null	6.68491	6.02514	5.90555	6.22198	6.08814	6.55226
	SPEAR-GU mut.	-1	1.55364	1.4781	1.42476	1.44113	1.45399	1.47649
		0	0.0471781	0.022296	0.0275601	0.0320906	0.0229199	0.0384929
		Null	8.09902	6.72498	7.05583	6.54205	6.67145	6.84832
	144 hr
			cGFP								mCherry
	SPEAR	-1	334550	405168	462232	409626	506696	535681			146302	212111	274888	263550	331268	330752
		0	19192.5	10834.5	8958.5	8575.5	8054	14417			286192	283608	225638	265615	228862	272268
		Null	2.94657e+06	2.81999e+06	2.60746e+06	2.81185e+06	2660006	2040376			454110	484780	450644	459763	436593	308720
	SPEAR-GU mut.	-1	600148	498562	534992	518014	488739	512794			394069	343867	367104	360652	317941	339220
		0	7133.5	9166.5	7743.5	8150.5	7651	8929			182001	210717	301026	253732	289424	246078
		Null	2.07787e+06	2.57252e+06	1.61459e+06	2.13333e+06	2608598	1993578			228065	379610	222684	320321	392575	285194
			cGFP/mCherry
	SPEAR	-1	2.2867	1.91017	1.68153	1.55426	1.52957	1.61959
		0	0.0670616	0.0382024	0.0397029	0.0322855	0.0351915	0.0529514
		Null	6.48867	5.81705	5.78606	6.11587	6.09264	6.60914
	SPEAR-GU mut.	-1	1.52295	1.44987	1.45733	1.43633	1.5372	1.51168
		0	0.0391948	0.0435015	0.0257237	0.0321225	0.0264353	0.0362853
		Null	9.11085	6.77674	7.25062	6.65999	6.64484	6.99024
	175 hr
			cGFP								mCherry
	SPEAR	-1	376958	375602	438282	384200	496534	509385			133234	182670	252182	241102	317783	307517
		0	20888	11207.5	7311.5	10429.5	6929	14233			256999	294155	218222	270710	216430	273712
		Null	3009346	2.88736e+06	2.65288e+06	2.85826e+06	2674793	2112520			460644	519359	489384	499578	482557	312498
	SPEAR-GU mut.	-1	620459	524160	586602	558304	545335	580282			407365	362575	393560	383870	374055	370880
		0	7616	4866.5	10192.5	9438.5	10211	9457			186355	229925	330806	276956	318305	289623
		Null	2141576	2.70855e+06	1.69345e+06	2.31484e+06	2746600	2149424			197320	427876	232932	356388	455788	309621
			cGFP/mCherry
	SPEAR	-1	2.82929	2.05618	1.73796	1.59352	1.56249	1.65645
		0	0.0812766	0.0381007	0.0335048	0.0385264	0.032015	0.0519999
		Null	6.53291	5.55947	5.42086	5.72135	5.54296	6.76011
	SPEAR-GU mut.	-1	1.5231	1.44566	1.4905	1.45441	1.4579	1.56461
		0	0.0408682	0.0211656	0.0308111	0.0340795	0.0320793	0.0326528
		Null	10.8533	6.33022	7.27014	6.49529	6.02605	6.94211
	199 hr
			cGFP								mCherry
	SPEAR	-1	430715	346950	419692	373884	494498	489038			124763	164866	236786	232675	326442	297748
		0	24390	11909.5	4575.5	8362.5	3426	14487			246568	315666	209332	271693	215391	263687
		Null	3032455	2.82223e+06	2.62107e+06	2.78124e+06	2623285	2114818			471726	530286	506834	519198	503530	330780
	SPEAR-GU mut.	-1	639173	527838	587392	555408	551084	588136			419740	378834	434306	421170	407698	417511
		0	6007	3961.5	7985.5	6448.5	9690	9915			181429	238668	347877	297244	353905	310347
		Null	2127395	2.64824e+06	1.75958e+06	2.32996e+06	2686924	2197843			180719	450598	248947	384899	479503	326227
			cGFP/mCherry
	SPEAR	-1	3.45227	2.10443	1.77245	1.6069	1.51481	1.64246
		0	0.0989179	0.0377282	0.0218576	0.0307792	0.015906	0.0549401
		Null	6.42842	5.32208	5.17145	5.3568	5.20979	6.39343
	SPEAR-GU mut.	-1	1.52278	1.39332	1.35249	1.31873	1.3517	1.40867
		0	0.0331094	0.0165983	0.022955	0.0216943	0.0273802	0.0319481
		Null	11.7718	5.87718	7.06809	6.05343	5.60356	6.73716
	223 hr
			cGFP								mCherry
	SPEAR	-1	478707	332835	377548	338540	438604	441950			117036	151474	221776	211868	293348	272084
		0	27369	10094	2227.5	13619.5	1774	12623.5			213070	289832	184316	243270	203179	251018
		Null	2802319	2607339	2.48386e+06	2.6077e+06	2453018	1.97407e+06			451824	479812	459184	484452	457910	329580
	SPEAR-GU mut.	-1	567342	488714	541958	511278	520174	548956			384036	355338	421956	388928	393263	412800
		0	5654	2030	8524.5	11118.5	9647	9915.5			163048	231908	312980	291326	309761	301274
		Null	1798960	2496971	1.71873e+06	2.24207e+06	2507787	2.09875e+06			135434	432852	247008	388014	457737	339076
			cGFP/mCherry
	SPEAR	-1	4.09027	2.19732	1.70238	1.59788	1.49517	1.62431
		0	0.128451	0.0348271	0.0120853	0.055985	0.00873122	0.0502891
		Null	6.20224	5.43408	5.4093	5.38278	5.35699	5.98964
	SPEAR-GU mut.	-1	1.47732	1.37535	1.2844	1.31458	1.32271	1.32983
		0	0.034677	0.00875345	0.0272365	0.0381651	0.0311434	0.032912
		Null	13.283	5.76866	6.95823	5.77832	5.47866	6.1896

## Sheet: Fig. 3b
		WT	ORF10 uAAA	ORF10 mAAA	ORF10 iATC	ORF10 mAAA,iATC
RRL	Fluc/Rluc	0.09997	0.09566	0.106655	0.002443	0.002291
		0.087957	0.084936	0.105645	0.002742	0.002635
		0.090859	0.093552	0.133632	0.002248	0.002501
		0.100583	0.080909	0.128382	0.002801	0.002043
		0.090886	0.107492	0.125517	0.002804	0.002111
		0.075188	0.112763	0.11273	0.002781	0.002828
		WT	ORF10 uAAA	ORF10 mAAA	ORF10 iATC	ORF10 mAAA,iATC
RRL	Fluc	4305	4230	4093	92	50
		3849	4045	4291	107	63
		3771	3359	3485	82	91
		4315	3057	3592	96	75
		3270	4745	3825	107	91
		2847	4719	3621	104	123
		WT	ORF10 uAAA	ORF10 mAAA	ORF10 iATC	ORF10 mAAA,iATC
RRL	Rluc	43063	44219	38376	37660	21823
		43760	47624	40617	39020	23907
		41504	35905	26079	36478	36391
		42900	37783	27979	34276	36705
		35979	44143	30474	38154	43108
		37865	41849	32121	37395	43495
		WT	ORF10 uAAA	ORF10 mAAA	ORF10 iATC	ORF10 mAAA,iATC
A549-hACE2	Fluc/Rluc	0.463875	0.547505	0.410822	0.11875	0.063889
		0.424744	0.504238	0.422876	0.121748	0.059554
		0.378903	0.436645	0.293489	0.106965	0.093638
		0.312644	0.463641	0.277615	0.115343	0.086037
		0.334003	0.483637	0.395833	0.131955	0.074755
		0.339576	0.495077	0.330561	0.134116	0.077326
		WT	ORF10 uAAA	ORF10 mAAA	ORF10 iATC	ORF10 mAAA,iATC
A549-hACE2	Fluc	188	1490	205	228	54
		180	1469	216	234	46
		150	1140	101	172	69
		136	1114	95	179	61
		166	1090	165	249	61
		181	1140	159	252	59
		WT	ORF10 uAAA	ORF10 mAAA	ORF10 iATC	ORF10 mAAA,iATC
A549-hACE2	Rluc	406	2719	499	1920	840
		423	2910	510	1922	778
		395	2607	343	1608	744
		435	2402	341	1549	709
		498	2251	416	1887	816
		534	2302	481	1874	763
		WT	ORF10 uAAA	ORF10 mAAA	ORF10 iATC	ORF10 mAAA,iATC
293T	Fluc/Rluc	0.384531	0.831873	0.687318	0.221546	0.111283
		0.332958	0.800216	0.642684	0.233574	0.11032
		0.343813	0.718645	0.565434	0.199259	0.110824
		0.356032	0.769206	0.598682	0.207818	0.119873
		0.326501	0.767804	0.467497	0.185406	0.087562
		0.340178	0.856296	0.493461	0.20013	0.088622
		WT	ORF10 uAAA	ORF10 mAAA	ORF10 iATC	ORF10 mAAA,iATC
293T	Fluc	541932	1939497	974407	444783	223716
		534878	1942564	967940	450314	223811
		511527	2.04667e+06	938726	427405	229017
		519565	2139120	943448	433762	230034
		498928	2117777	871096	424184	174038
		501288	2151673	885441	431838	175201
		WT	ORF10 uAAA	ORF10 mAAA	ORF10 iATC	ORF10 mAAA,iATC
293T	Rluc	1409331	2331481	1417695	2007637	2.01033e+06
		1606442	2427550	1506090	1927929	2.02874e+06
		1487804	2847953	1660188	2144972	2.0665e+06
		1459321	2780944	1575875	2087220	1918984
		1528107	2758225	1863320	2287861	1987607
		1473607	2512768	1.79435e+06	2157786	1976947
		WT	ORF10 uAAA	ORF10 mAAA	ORF10 iATC	ORF10 mAAA,iATC
Caco-2	Fluc/Rluc	0.103553	0.110668	0.137179	0.023512	0.018125
		0.104041	0.131353	0.162896	0.022039	0.020517
		0.105698	0.131728	0.169233	0.024611	0.019527
		0.108075	0.180091	0.186084	0.029858	0.018725
		0.091819	0.138817	0.13435	0.025289	0.018565
		0.094316	0.187656	0.140916	0.025363	0.017021
		WT	ORF10 uAAA	ORF10 mAAA	ORF10 iATC	ORF10 mAAA,iATC
Caco-2	Fluc	478	845	736	128	93
		484	1070	846	103	103
		627	1208	1508	208	109
		621	1712	768	260	136
		376	972	764	86	56
		375	1194	453	121	97
		WT	ORF10 uAAA	ORF10 mAAA	ORF10 iATC	ORF10 mAAA,iATC
Caco-2	Rluc	4616	7636	5365	5448	5117
		4652	8147	5191	4680	5024
		5932	9169	8908	8462	5561
		5746	9505	4125	8691	7256
		4095	7003	5688	3400	3038
		3976	6362	3216	4772	5687

## Sheet: Fig. 3c
	Fluc				Rluc
	ΔE-R-144N10F	R-ΔE-144N10F	R-144N10F		ΔE-R-144N10F	R-ΔE-144N10F	R-144N10F
293T	164283	137985	106855		64222	441673	501679
	177771	137524	106671		63911	447369	526482
	188543	152134	111798		68000	486039	548397
	186919	153990	109909		68889	488562	544140
	174305	130808	111833		69183	458593	586312
	171114	133797	109005		69393	468589	592976
	Fluc				Rluc
Calu-3	ΔE-R-144N10F	R-ΔE-144N10F	R-144N10F		ΔE-R-144N10F	R-ΔE-144N10F	R-144N10F
	808	953	616		1433	15994	12997
	802	1113	666		1248	16149	13951
	832	945	456		1393	17989	12182
	909	976	457		1330	17637	12515

## Sheet: Fig. 3d
		R-ORF10-F	R-ATG-F
A549-hACE2	Fluc/Rluc	0.38254	0.413641
		0.404662	0.388773
		0.445799	0.429669
		0.455758	0.40321
		0.467682	0.388889
		0.448031	0.402754
		R-ORF10-F	R-ATG-F
A549-hACE2	Fluc	1262	1880
		1250	1870
		1316	1622
		1298	1608
		1382	1848
		1388	1872
		R-ORF10-F	R-ATG-F
A549-hACE2	Rluc	3299	4545
		3089	4810
		2952	3775
		2848	3988
		2955	4752
		3098	4648
		R-ORF10-F	R-ATG-F
Caco-2	Fluc/Rluc	0.126244	0.116254
		0.107453	0.121149
		0.121737	0.123668
		0.119903	0.118191
		0.09893	0.127407
		0.10494	0.122351
		R-ORF10-F	R-ATG-F
Caco-2	Fluc	1560	2439
		1462	2576
		1250	2971
		1291	2875
		1202	3189
		1247	3239
		R-ORF10-F	R-ATG-F
Caco-2	Rluc	12357	20980
		13606	21263
		10268	24024
		10767	24325
		12150	25030
		11883	26473

[truncated: 25 more sheets: Fig. 3e, Fig. 3g, Fig. 4d, Fig. 4e, Fig. 5g, Fig. 5h, Fig. 6d, Fig. 7a, Fig. 7c, Fig. 7d, Fig. 7e, Fig. 8a, Fig. 8c, Fig. 8d, Fig. S1, Fig. S5, Fig. S6a, Fig. S6b, Fig. S8a, Fig. S8b …]
